# Supplementary material for: Mapping Accuracy of Short Reads from Massively Parallel Sequencing and the Implications for Quantitative Expression Profiling
Source: PLoS One. 2009 Jul 28;4(7):e6323. doi: 10.1371/journal.pone.0006323 (PMC2712089; doi:10.1371/journal.pone.0006323)
Supplement: Material S1 — (0.01 MB ZIP) [file pone.0006323.s004.zip]

Archive with 19 entries (16 files):
- Scripts/
- Scripts/find_overlapping.pl
- __MACOSX/
- __MACOSX/Scripts/
- __MACOSX/Scripts/._find_overlapping.pl
- Scripts/functions.pl
- __MACOSX/Scripts/._functions.pl
- Scripts/generate_reads.pl
- __MACOSX/Scripts/._generate_reads.pl
- Scripts/get_correct_blat_ssaha2.pl
- __MACOSX/Scripts/._get_correct_blat_ssaha2.pl
- Scripts/get_correct_maq_bowtie_clc.pl
- __MACOSX/Scripts/._get_correct_maq_bowtie_clc.pl
- Scripts/get_correct_seqmap.pl
- __MACOSX/Scripts/._get_correct_seqmap.pl
- Scripts/longest_isoform.pl
- __MACOSX/Scripts/._longest_isoform.pl
- Scripts/README.txt
- __MACOSX/Scripts/._README.txt
