# Supplementary material for: Mapping Accuracy of Short Reads from Massively Parallel Sequencing and the Implications for Quantitative Expression Profiling
Source: PLoS One. 2009 Jul 28;4(7):e6323. doi: 10.1371/journal.pone.0006323 (PMC2712089; doi:10.1371/journal.pone.0006323)
Supplement: Material S1 — (0.01 MB ZIP) [file pone.0006323.s004.zip › Scripts/find_overlapping.pl]

#Script created by Nicola Palmieri, Institüt für Populationsgenetik, Veterinärmedizinische Universität Wien
#Finds all the overlapping transcripts
#!usr/bin/perl -w
use Bio::Perl;
require("functions.pl");

$trdb=shift; 	#Transcript database in fasta format
$org=shift; 	#Organism abbreviation ("dmel" for D.melanogaster ,"hsap" for H. sapiens ,"tair" for A. thaliana ,"scer" for S. cerevisiae)

@seq_object_array = read_all_sequences($trdb,'fasta');
foreach $t1(@seq_object_array){
	$header=$t1->description;
	
	if($org eq "hsap"){
		@vals=split /\|/,$header;
		$id1=$vals[0];
		$chr1=$vals[2];
		$start1=$vals[3];
		$end1=$vals[4];
		$strand1=$vals[5];
	} elsif($org eq "tair"){
		$id1=$t1->display_id;
		%coord=get_coord_tair($header);
		$chr1=$coord{'chr'};
		$start1=$coord{'start'};
		$end1=$coord{'end'};
		$strand1=$coord{'strand'};
	} elsif($org eq "scer"){
		$id1=$t1->display_id;
		%coord=get_coord_scer($header);
		$chr1=$coord{'chr'};
		$start1=$coord{'start'};
		$end1=$coord{'end'};
		$strand1=$coord{'strand'};
	}	
	foreach $t2(@seq_object_array){
		$header=$t2->description;
		
		if($org eq "hsap"){
			@vals=split /\|/,$header;
			$chr2=$vals[2];
			$id2=$vals[0];
			$start2=$vals[3];
			$end2=$vals[4];
			$strand2=$vals[5];
		} elsif($org eq "tair"){
			$id2=$t2->display_id;
			%coord=get_coord_tair($header);
			$chr2=$coord{'chr'};
			$start2=$coord{'start'};	
			$end2=$coord{'end'};
			$strand2=$coord{'strand'};
		} elsif($org eq "scer"){
			$id2=$t2->display_id;
			%coord=get_coord_scer($header);
			$chr2=$coord{'chr'};
			$start2=$coord{'start'};	
			$end2=$coord{'end'};
			$strand2=$coord{'strand'};
		}	
		
		if($id1 ne $id2 and $chr1 eq $chr2 and $start1<$end2 and $end1>$start2 and $strand1 eq $strand2){
			push @mirrors, $id1;
			push @mirrors, $id2;
		} 
	} 
}

open $mirrorfile,">".$org."-overlapping-transcripts.list";
foreach $m(@mirrors){
	print $mirrorfile $m."\n";
}
