# Supplementary material for: Mapping Accuracy of Short Reads from Massively Parallel Sequencing and the Implications for Quantitative Expression Profiling
Source: PLoS One. 2009 Jul 28;4(7):e6323. doi: 10.1371/journal.pone.0006323 (PMC2712089; doi:10.1371/journal.pone.0006323)
Supplement: Material S1 — (0.01 MB ZIP) [file pone.0006323.s004.zip › Scripts/functions.pl]

#Script created by Nicola Palmieri, Institüt für Populationsgenetik, Veterinärmedizinische Universität Wien
#Collections of functions used by the other scripts
#-------------------------------------------------------------------------------
#Get the factorial of an integer positive number
sub factorial {
	my $n = 1;
	$n *= $_ for 2..shift;
	return $n;
}
#-------------------------------------------------------------------------------
#Logarithm in base N
sub log_base {
    my ($base, $value) = @_;
    return log($value)/log($base);
}
#-------------------------------------------------------------------------------
#Function that print an hash of hashes
sub view_hh {
	$hhref=shift;
	%hh=%$hhref;
	
	for $k1(sort keys %hh){
		print "$k1:\n ";
		for $k2(sort keys %{$hh{$k1}}){
			print "\t$k2 = $hh{$k1}{$k2}\n";
		}
		print "\n";
	}
}
#-------------------------------------------------------------------------------
#Function that print an hash
sub view_h{
	$href=shift;
	%h=%$href;
	
	for $k(sort keys %h){
		print $k." = ".$h{$k}."\n";
	}
}
#-------------------------------------------------------------------------------
#Function that print an array
sub view_array{
	$aref=shift;
	@arr=@$aref;
	
	foreach $a(@arr){
		print $a."\n";
	}
}
#-------------------------------------------------------------------------------
#Get the genomic coordinates of a given fasta header (Drosophila)
sub get_coord_dmel{
	
	$header=shift;
	@vals=split "; ",$header;
	$header=$vals[1];
	
	$header =~ /loc=(.+?):/;
	$chr=$1;
	
	$header =~ /loc=.+?:[a-z]*\(*([0-9]+?)\.\./;
	$start=$1;
	
	$header =~ /loc=.+?:([a-z]*?)\(/;
	$strand=$1;
	$strand= ($strand eq "complement") ? -1 : 1;
	
	@cvals=split(/\.\./,$header);
	$last=$cvals[$#cvals];
	$end = (substr($last,-1) eq ")") ? substr($last,0,-1) : $last;

	return ('chr'=>$chr,'start'=>$start,'end'=>$end, 'strand'=>$strand);
}
#-------------------------------------------------------------------------------
sub get_coord_all_dmel{
	
	$header=shift;
	
	@vals=split "; ",$header;
	$header=$vals[1];
	
	@vals=split "\\..",$header;
	view_array(\@vals);
	
	print $header;
	
}
#Get the genomic coordinates of a given fasta header (Arabidopsis)
sub get_coord_tair{
	
	$header=shift;
	@vals = split /\|/,$header;
	$coordvals=$vals[$#coordvals];
	$coordvals =~ /chr(.+?):([0-9]+?)-([0-9]+?) ([A-Z]+)/;
	$chr=$1;
	$start=$2;
	$end=$3;
	$strand=$4;
	$strand = $strand eq "FORWARD" ? 1 : -1;
	return ('chr'=>$chr,'start'=>$start,'end'=>$end, 'strand'=>$strand);
	
}
#-------------------------------------------------------------------------------
#Get the genomic coordinates of a given fasta header (Human ensembl - not biomart)
sub get_coord_hsap{
	
	$header=shift;
	
	#Biomart
	@vals=split /\|/,$header;
	return ('chr'=>$vals[1],'start'=>$vals[2],'end'=>$vals[3], 'strand'=>$vals[4]);
	
	#Human ensembl
	#@vals=split " ",$header;
	#@coordvals=split ":",$vals[1];
	#return ('chr'=>$coordvals[2],'start'=>$coordvals[3],'end'=>$coordvals[4], 'strand'=>$coordvals[5]);	
}
#-------------------------------------------------------------------------------
#Get the genomic coordinates of a given fasta header (Yeast)
sub get_coord_scer{
	
	$header=shift;
	@vals=split " ",$header;
	@coordvals=split(":",$vals[1]);
	$chr=$coordvals[2];
	$start=$coordvals[3];
	$end=$coordvals[4];
	$strand=$coordvals[5];
	return ('chr'=>$chr,'start'=>$start,'end'=>$end, 'strand'=>$strand);
}
#-------------------------------------------------------------------------------
#Calculate the percentage of overlap of two sequences
sub perc_overlap{
	
	$s1=shift;
	$e1=shift;
	$s2=shift;
	$e2=shift;
	
	if($s2>$s1){
		$overlap= $e1<=$e2 ? ($e1-$s2)/($e1-$s1)*100 : 100;
	} else{
		$overlap= $e1>=$e2 ? ($e2-$s1)/($e1-$s1)*100 : 100;
	
	} 
	
	return $overlap;
}
#-------------------------------------------------------------------------------
#Get the strand information
sub get_strand{
	
	$s=shift;
	$e=shift;
	
	return ($s<$e) ? 1 : -1;
}
1;
