# Supplementary material for: Mapping Accuracy of Short Reads from Massively Parallel Sequencing and the Implications for Quantitative Expression Profiling
Source: PLoS One. 2009 Jul 28;4(7):e6323. doi: 10.1371/journal.pone.0006323 (PMC2712089; doi:10.1371/journal.pone.0006323)
Supplement: Material S1 — (0.01 MB ZIP) [file pone.0006323.s004.zip › Scripts/generate_reads.pl]

#Script created by Nicola Palmieri, Institüt für Populationsgenetik, Veterinärmedizinische Universität Wien
#Generate reads from the cdna according to the distribution of Torres or a uniform distribution
#!usr/bin/perl -w
use Bio::Perl;
use Bio::SeqIO;
use Array::PAT;
require("functions.pl");

$trdb=shift; 		#Transcript database in fasta format
$nEST=shift; 		#Number of reads to produce for each transcript
$frlength=shift; 	#Read length
$org=shift; 		#Organism abbreviation ("dmel" for D.melanogaster ,"hsap" for H. sapiens ,"tair" for A. thaliana ,"scer" for S. cerevisiae)
$nmut=shift; 		#Number of mutation to introduce in the reads
$distrtype=shift; 	#Choose if using the 454 distribution ("454") or a uniform distribution ("uniform") for the read generation

#Load all the filtered transcripts
@tfiltarr = read_all_sequences($trdb,'fasta');

#-------------------------------------------------------------------------------
#Load predicted distribution of 3'-fragments from Torres et al.
if($distrtype eq "454"){
	open(DISTR454, "distr_len_est454");
	@data = <DISTR454>;
	$i=0;
	foreach $d(@data){
		chomp $d;
		push @distr454,$d;
		$distr454hash{$d}=$i;
		$i++;
	}
	close(DISTR454);
}
#-------------------------------------------------------------------------------
#File containing the generated readss
$frfilename="$org-reads-$nEST-$frlength-$nmut-mutations.fasta";	
open $frfile, ">".$frfilename;

foreach $t(@tfiltarr){
	for($i=0;$i<$nEST;$i++){
		$tr=$t->seq;
		$idfr=">".$t->display_id."-".$i;
		$trlength=length $tr;
		
		if($trlength >= 38){
			
			#Generate the read from the transcript according to the specified distribution
			if($distrtype eq "454"){
				$maxESTlengthpos = $trlength>1000 ? $#distr454 : $distr454hash{$trlength};
				$ESTlengthpos = int(rand $maxESTlengthpos);
				$ESTlength=$distr454[$ESTlengthpos];
			} elsif($distrtype eq "uniform"){
				if($trlength>$frlength){
					do {
						$ESTlength=int(rand $trlength);
					}
					while($ESTlength < $frlength); #Using the whole CDS to generate fragments according to a uniform distribution
				} else {
					$ESTlength=$trlength;	
				}
			}
			
			$EST=substr($tr,$trlength-$ESTlength);
			$fr=substr($EST,0,$frlength);
		
			#Introduce systematic mutation if $nmut is different from zero
			if($nmut != 0){
				%bases=('A' => ['C','T','G'] ,'C' => ['A','T','G'],'T' => ['A','C','G'],'G' => ['A','C','T']);
				@posmut=shuffle(0..(length($fr)-1));
				#For alternating mutation
				if ($nmut == 1) {
					$nmut++;
				} else {
					$nmut--;
				}
				@posmut=@posmut[0..($nmut-1)];
				foreach $pm(@posmut){
					substr($fr,$pm,1)=$bases{substr($fr,$pm,1)}[int(rand 3)];
				}
			}
			
			#Print eachs read in a multi fasta file	
			print $frfile $idfr."\n".$fr."\n";
		}
	}

}
close $frfile;
#-------------------------------------------------------------------------------
