# Supplementary material for: Mapping Accuracy of Short Reads from Massively Parallel Sequencing and the Implications for Quantitative Expression Profiling
Source: PLoS One. 2009 Jul 28;4(7):e6323. doi: 10.1371/journal.pone.0006323 (PMC2712089; doi:10.1371/journal.pone.0006323)
Supplement: Material S1 — (0.01 MB ZIP) [file pone.0006323.s004.zip › Scripts/get_correct_blat_ssaha2.pl]

#Script created by Nicola Palmieri, Institüt für Populationsgenetik, Veterinärmedizinische Universität Wien
#Get the number of correctly mapped reads from the output of BLAT or SSAHA2
#!usr/bin/perl -w
use Bio::Perl;
require("functions.pl");

$blatfile=shift; 	#BLAT or SSAHA2 output file
$trdb=shift; 		#Database of filtered transcripts in fasta format
$ext=shift; 		#Extension of the output ("bls8","psl" for BLAT, "cigar" for SSAHA2)
$org=shift; 		#Organism abbreviation ("dmel" for D.melanogaster ,"hsap" for H. sapiens ,"tair" for A. thaliana ,"scer" for S. cerevisiae)
$type=shift; 		#Put "transcript" if the mapping was against the transcript database, "genome" if the mapping was against the genome

#Load the transcripts
@seq_object_array = read_all_sequences($trdb,'fasta');
foreach $s(@seq_object_array){
	$id=$s->display_id;
	$obsexpr{$id}=0;
	$tr{$id}=$s->description;
}

open BLATFILE,$blatfile;

#Skip header if present
%skiprow=("psl"=>5, "cigar"=>1, "shrimp"=>1);
for($i=0;$i<$skiprow{$ext};$i++){
	$line = <BLATFILE>;
}

#Initialize variables
$queryold=$subjectold="";
$h1=$h2=$h1hsp1=$h1hsp2=$h2hsp1=0;
$h1hsp2strand=$h2hsp1strand=0;

#Calculate number of correctly mapped reads	
while (defined ($line = <BLATFILE>)) {
   	chomp $line;
   	@vals=split " "	,$line;

	#Take feature of the query according to the format
   	if($ext eq "bls8"){
	   	$query=$vals[0]; 
	   	$subject=$vals[1];
	   	$s=$vals[8];	
		$e=$vals[9];
		$str=get_strand($s,$e);	
		$bitscore=$vals[11];
   	} elsif($ext eq "psl") {
		$str= $vals[4] eq '+' ? 1 : -1;
		$query=$vals[9];
		$subject=$vals[13];
		$s=$vals[15];
		$e=$vals[16];
		$str = $vals[8] eq "+" ? 1 : -1;
	    $bitscore=$vals[0]+$vals[2]-$vals[1]-$vals[4]-$vals[5]-$vals[6]-$vals[7];
   	} elsif($ext eq "cigar") {
   		$query=$vals[1];
   		$subject=$vals[5];
   		$s=$vals[6];
   		$e=$vals[7];
   		$str=$vals[4] eq '+' ? 1 : -1;	
   		$bitscore=$vals[9];
   	}  
	
	if($org eq "tair"){
	   	if($subject eq "chloroplast"){
	   		$subject="C";
	   	} elsif(substr($subject,0,1) eq "m"){
	   		$subject="M";
	   	} else {
	   		$subject=substr($subject,3,1);
	   	}
	}
	
   	if($query ne $queryold){ 
   		if($queryold ne ""){
   			
			$queryold =~ /(.+)-[0-9]+?/;
			$queryacc=$1;
			
			if($org eq "hsap"){
				@hvals=split /\|/,$tr{$queryacc};
				$subjtrue=$hvals[1];
				$starttrue=$hvals[2];
				$endtrue=$hvals[3];
				$strandtrue=$hvals[4];
			} else {
				if($org eq "dmel"){ 
					%coord=get_coord_dmel($tr{$queryacc});
				} elsif($org eq "tair"){
					%coord=get_coord_tair($tr{$queryacc});
				} elsif($org eq "scer"){
					%coord=get_coord_scer($tr{$queryacc});
				}
				$subjtrue=$coord{'chr'};
				$starttrue=$coord{'start'};
				$endtrue=$coord{'end'};
				$strandtrue=$coord{'strand'};
			}
				
			#MAPPING CRITERIA   			
   			if($type eq "transcript" and ($h1hsp1subj eq $queryacc and $h1hsp1strand==1)){
				if((!$h2hsp1 or $h1hsp1strand!=$h2hsp1strand or $h1hsp1!=$h2hsp1)and ($h1hsp1subj eq $queryacc and $h1hsp1strand==1)){
					if(!$h1hsp2 or $h1hsp1strand!=$h1hsp2strand or $h1hsp1!=$h1hsp2){
						$obsexpr{$queryacc}++;
						$correct++;

					}
				}
   			} else {
   				if((!$h2hsp1 or $h1hsp1strand!=$h2hsp1strand or $h1hsp1!=$h2hsp1)and ($h1hsp1subj eq $subjtrue and $h1hsp1strand==$strandtrue and $h1hsp1s<=$endtrue and $h1hsp1e>=$starttrue) and ($h1hsp1subj eq $subjtrue and $h1hsp1strand==$strandtrue and $h1hsp1s<=$endtrue and $h1hsp1e>=$starttrue)){
					if(!$h1hsp2 or $h1hsp1strand!=$h1hsp2strand or $h1hsp1!=$h1hsp2){
						$obsexpr{$queryacc}++;
						$correct++;
					} 
				} 
   			}
			
   		}
   		$h1hsp1=$bitscore;
   		$h1hsp1strand=$str;
   		$h1hsp1subj=$subject;
   		$h1hsp1s=$s;
   		$h1hsp1e=$e;
   		$h1hsp2=$h2hsp1=0;
   		$h1hsp2strand=$h2hsp1strand=0;
   		$h1=1;
   		$h2=0;
   	} elsif($h1 or $h2){
		if($subject ne $subjectold){
	   		$h2hsp1=$bitscore;
	   		$h2hsp1strand=$str;
	   		$h2=0;
	   		$h1=0;
   		} elsif(!$h2) {
   			$h1hsp2=$bitscore;
   			$h1hsp2strand=$str;
   			$h2=1;
   		}	
	}

  	$queryold=$query;
	$subjectold=$subject;
}

$queryold =~ /(.+)-[0-9]+?/;
$queryacc=$1;
	
#MAPPING CRITERIA   			
if($type eq "transcript" and ($h1hsp1subj eq $queryacc and $h1hsp1strand==1)){
	if((!$h2hsp1 or $h1hsp1strand!=$h2hsp1strand or $h1hsp1!=$h2hsp1 )and ($h1hsp1subj eq $queryacc and $h1hsp1strand==1)){
		if(!$h1hsp2 or $h1hsp1strand!=$h1hsp2strand or $h1hsp1!=$h1hsp2){
			$obsexpr{$queryacc}++;
			$correct++;
		}
	}
} else {
 	if((!$h2hsp1 or $h1hsp1strand!=$h2hsp1strand or $h1hsp1!=$h2hsp1)and ($h1hsp1subj eq $subjtrue and $h1hsp1strand==$strandtrue and $h1hsp1s<=$endtrue and $h1hsp1e>=$starttrue) and ($h1hsp1subj eq $subjtrue and $h1hsp1strand==$strandtrue and $h1hsp1s<=$endtrue and $h1hsp1e>=$starttrue)){
		if(!$h1hsp2 or $h1hsp1strand!=$h1hsp2strand or $h1hsp1!=$h1hsp2){
			$obsexpr{$queryacc}++;
			$correct++;
		} 
	} 
}
close BLATFILE;

print "\n","Correct = ","\t",$correct,"\n";

#Print for each transcript the expected and observed expression
$extlength=length($ext);
open $exprfile, ">".substr($blatfile,0,-$extlength-1).".obsexpr";
print $exprfile "Id\tObsExpr\n";
foreach $idtr(sort keys %obsexpr){
	print $exprfile $idtr."\t".$obsexpr{$idtr}."\n";
}
close $exprfile;
