# Supplementary material for: Mapping Accuracy of Short Reads from Massively Parallel Sequencing and the Implications for Quantitative Expression Profiling
Source: PLoS One. 2009 Jul 28;4(7):e6323. doi: 10.1371/journal.pone.0006323 (PMC2712089; doi:10.1371/journal.pone.0006323)
Supplement: Material S1 — (0.01 MB ZIP) [file pone.0006323.s004.zip › Scripts/get_correct_maq_bowtie_clc.pl]

#Script created by Nicola Palmieri, Institüt für Populationsgenetik, Veterinärmedizinische Universität Wien
#Get the number of correctly mapped reads from the output of MAQ, BowTie or CLC
#!usr/bin/perl -w
use Bio::Perl;
use Bio::DB::Fasta;
use Array::PAT;
require("functions.pl");

$mapviewfile=shift; 	#Output file of maq, bowtie or clc
$trfile=shift; 			#Database of filtered transcripts in fasta format
$genomefile=shift; 		#Genome of the species analyzed in fasta format
$ext=shift; 			#Extension of the output ("maq" for MAQ, "bowtie" for BowTie, "clc" for CLC)
$org=shift; 			#Organism abbreviation ("dmel" for D.melanogaster ,"hsap" for H. sapiens ,"tair" for A. thaliana ,"scer" for S. cerevisiae)
$dbtype=shift; 			#Put "transcript" if the mapping was against the transcript database, "genome" if the mapping was against the genome


@tr=read_all_sequences($trfile,'fasta');
for $t(@tr){
	$tr_headers{$t->display_id}=$t->description;
}
@genome=read_all_sequences($genomefile,'fasta');

%querypos=("maq"=>0,"bowtie"=>0,"clc"=>1);

#Count the number of reads mapped to the correct transcript or in the correct position of the genome
open MV,$mapviewfile;
while($r=<MV>){
	chomp $r;
	@vals=split /\s+/,$r;
	@qvals=split("-",$vals[$querypos{$ext}]);
	$q="";
	for $qv(@qvals[0..$#qvals-2]){
		$q=$q.$qv."-";
	}
	$q=$q.$qvals[$#qvals-1];

	if($ext eq "maq"){
		$subj=$vals[1];
		$s=$vals[2];
		$e=$vals[2]+$vals[13]-1;
		$strand=$vals[3] eq '+' ? 1 : -1;
	} elsif($ext eq "bowtie"){
		$subj=$vals[2];
		$s=$vals[3];
		$e=$vals[3]+length($vals[4])-1;
		$strand=$vals[1] eq '+' ? 1 : -1;
	} elsif($ext eq "clc"){
		if($dbtype eq "transcript"){
			$subj=$tr[$vals[5]]->display_id;
		} else {
			$subj=$genome[$vals[5]]->display_id;
		}
		$s=$vals[6];
		$e=$vals[7];
		$strand=$vals[8] eq 0 ? 1 : -1;
	}
	
	#tair genome
	if($org eq "tair" and $dbtype eq "genome"){
	   	if($subj eq "chloroplast"){
	   		$subj="C";
	   	} elsif(substr($subj,0,1) eq "m"){
	   		$subj="M";
	   	} else {
	   		$subj=substr($subj,3,1);
	   	}
	}
	
	if($org eq "dmel"){
		%coordtrue=get_coord_dmel($tr_headers{$q});
	} elsif($org eq "hsap"){
		%coordtrue=get_coord_hsap($tr_headers{$q});
	} elsif($org eq "tair"){
		%coordtrue=get_coord_tair($tr_headers{$q});
	} elsif($org eq "scer"){
		%coordtrue=get_coord_scer($tr_headers{$q});
	}

	if($dbtype eq "transcript"){
		if($q eq $subj){
			$obsexpr{$q}++;
			$correct++;
		}
	} elsif($dbtype eq "genome"){
		if($subj eq $coordtrue{'chr'} and $s<=$coordtrue{'end'} and $e>=$coordtrue{'start'} and $strand == $coordtrue{'strand'}){
			$obsexpr{$q}++;
			$correct++;
		}
	}	
	
}
close MV;
print "\nCorrect = ",$correct,"\n";

#Print for each transcript the number of expected match and observed match
$extlength=length($ext);
open $exprfile, ">".substr($mapviewfile,0,-$extlength-1).".obsexpr";
print $exprfile "Id\tObsExpr\n";
foreach $idtr(sort keys %obsexpr){
	print $exprfile $idtr."\t".$obsexpr{$idtr}."\n";
}
close $exprfile;
