# Supplementary material for: Mapping Accuracy of Short Reads from Massively Parallel Sequencing and the Implications for Quantitative Expression Profiling
Source: PLoS One. 2009 Jul 28;4(7):e6323. doi: 10.1371/journal.pone.0006323 (PMC2712089; doi:10.1371/journal.pone.0006323)
Supplement: Material S1 — (0.01 MB ZIP) [file pone.0006323.s004.zip › Scripts/get_correct_seqmap.pl]

#Script created by Nicola Palmieri, Institüt für Populationsgenetik, Veterinärmedizinische Universität Wien
#Get the number of correctly mapped reads from the output of SeqMap
#!usr/bin/perl -w
use Bio::Perl;
use Bio::DB::Fasta;
require("functions.pl");

$elandfile=shift; 	#SeqMap output file
$trfile=shift; 		#Database of filtered transcripts in fasta format
$org=shift; 		#Organism abbreviation ("dmel" for D.melanogaster ,"hsap" for H. sapiens ,"tair" for A. thaliana ,"scer" for S. cerevisiae)
$dbtype=shift; 		#Put "transcript" if the mapping was against the transcript database, "genome" if the mapping was against the genome

@tr=read_all_sequences($trfile,'fasta');
for $t(@tr){
	$tr_headers{$t->display_id}=$t->description;
}

#Count the number of reads mapped to the correct transcript or in the correct position of the genome
open MV,$elandfile;

#subj, start, strand
if($org eq "tair" or $org eq "hsap" or $org eq "scer"){
	$subjpos=4; $s_pos=5; $str_pos=6;
} else {
	$subjpos=7; $s_pos=8; $str_pos=9;
}

while($r=<MV>){
	chomp $r;
	@vals=split "\t",$r;

	if($vals[$subjpos]){	
		@qvals=split("-",$vals[0]);
		$q="";
		for $qv(@qvals[0..$#qvals-2]){
			$q=$q.$qv."-";
		}
		$q=$q.$qvals[$#qvals-1];
			
		@subjvals=split " ",$vals[$subjpos];
		$subj=$subjvals[0];

		#For tair
		if($org eq "tair" and $dbtype eq "genome"){
			if($subj eq "mitochondria366924"){
				$subj="M";
			} elsif($subj eq "chloroplast"){
				$subj="C";
			} else {
				$subj =~ /CHR(.+?)v/;
				$subj=$1;
			}
		}
		
		$s=$vals[$s_pos];
		$e=$vals[$s_pos]+length($vals[1])-1;	
		$strand=$vals[$str_pos] eq 'F' ? 1 : -1;
		
		if($org eq "dmel"){
			%coordtrue=get_coord_dmel($tr_headers{$q});
		} elsif($org eq "hsap"){
			%coordtrue=get_coord_hsap($tr_headers{$q});
		} elsif($org eq "tair"){
			%coordtrue=get_coord_tair($tr_headers{$q});
		} elsif($org eq "scer"){
			%coordtrue=get_coord_scer($tr_headers{$q});
		}
	
		if($dbtype eq "transcript"){
			if($q eq $subj){
				$obsexpr{$q}++;
				$correct++;
			}
		} elsif($dbtype eq "genome"){
			 if($subj eq $coordtrue{'chr'} and $s<=$coordtrue{'end'} and $e>=$coordtrue{'start'} and $strand == $coordtrue{'strand'}){
			 	$obsexpr{$q}++;
			 	$correct++;
			 }
		}
		$unamb++;
	}

}
close MV;

print "\nCorrect = ",$correct,"\n";

#Print for each transcript the number of expected match and observed match
$ext="seqmap";
$extlength=length($ext);
open $exprfile, ">".substr($elandfile,0,-$extlength-1).".obsexpr";
print $exprfile "Id\tObsExpr\n";
foreach $idtr(sort keys %obsexpr){
	print $exprfile $idtr."\t".$obsexpr{$idtr}."\n";
}
close $exprfile;
