# Supplementary material for: Mapping Accuracy of Short Reads from Massively Parallel Sequencing and the Implications for Quantitative Expression Profiling
Source: PLoS One. 2009 Jul 28;4(7):e6323. doi: 10.1371/journal.pone.0006323 (PMC2712089; doi:10.1371/journal.pone.0006323)
Supplement: Material S1 — (0.01 MB ZIP) [file pone.0006323.s004.zip › Scripts/longest_isoform.pl]

#Script created by Nicola Palmieri, Institüt für Populationsgenetik, Veterinärmedizinische Universität Wien
#Extract the longest isoform from the database of transcripts
#!usr/bin/perl -w
use Bio::Perl;
use Bio::SeqIO;
require("functions.pl");

$trdb=shift; 	#Transcript database in fasta format
$org=shift; 	#Organism abbreviation ("dmel" for D.melanogaster ,"hsap" for H. sapiens ,"tair" for A. thaliana ,"scer" for S. cerevisiae)

#Load all the transcripts
@seq_object_array = read_all_sequences($trdb,'fasta');

#-------------------------------------------------------------------------------
#Select for each gene the longest transcript
if($org eq "dmel"){
	foreach $s(@seq_object_array){
		$id=$s->display_id;	
		$ds=$s->description;	
		$ds =~ /parent=(FBgn[0-9]{7});/;
		$idgene=$1;
		if( ($tfiltered{$idgene} && length($s->seq)>length($tfiltered{$idgene}->seq)) || (!$tfiltered{$idgene}) ){
			$seqobj=Bio::Seq->new(-seq => $s->seq, -display_id => $id, -description => $ds);
			$tfiltered{$idgene}=$seqobj;
		}
	}
} elsif ($org eq "hsap"){
	foreach $s(@seq_object_array){
		$id=$s->display_id;
		$ds=$s->description;
		@vals=split " ",$ds;
		@vals=split ":",$vals[2];
		$idgene=$vals[1];
		if( ($tfiltered{$idgene} && length($s->seq)>length($tfiltered{$idgene}->seq)) || (!$tfiltered{$idgene}) ){
			$seqobj=Bio::Seq->new(-seq => $s->seq, -display_id => $id, -description => $ds);
			$tfiltered{$idgene}=$seqobj;
		}
	}
} elsif ($org eq "tair"){
	foreach $s(@seq_object_array){
		$id=$s->display_id;
		$ds=$s->description;
		$idgene=substr($id,0,9);
		if( ($tfiltered{$idgene} && length($s->seq)>length($tfiltered{$idgene}->seq)) || (!$tfiltered{$idgene}) ){
			$seqobj=Bio::Seq->new(-seq => $s->seq, -display_id => $id, -description => $ds);
			$tfiltered{$idgene}=$seqobj;
		}
	} 
} elsif ($org eq "scer"){
	foreach $s(@seq_object_array){
		$id=$s->display_id;
		$ds=$s->description;
		@vals=split " ",$ds;
		@vals2=split "-",$vals[$#vals];
		$idgene=substr($vals2[0],5);
		if( ($tfiltered{$idgene} && length($s->seq)>length($tfiltered{$idgene}->seq)) || (!$tfiltered{$idgene}) ){
			$seqobj=Bio::Seq->new(-seq => $s->seq, -display_id => $id, -description => $ds);
			$tfiltered{$idgene}=$seqobj;
		}
	}
}

for $idgene(keys %tfiltered){
	push @tfiltarr, $tfiltered{$idgene};
}

#-------------------------------------------------------------------------------
#Save the transcripts in a FASTA file
write_sequence(">".substr($trdb,0,-6)."-longest.fasta","fasta",@tfiltarr);
