# Supplementary material for: Mapping Accuracy of Short Reads from Massively Parallel Sequencing and the Implications for Quantitative Expression Profiling
Source: PLoS One. 2009 Jul 28;4(7):e6323. doi: 10.1371/journal.pone.0006323 (PMC2712089; doi:10.1371/journal.pone.0006323)
Supplement: Material S1 — (0.01 MB ZIP) [file pone.0006323.s004.zip › Scripts/README.txt]

Nicola Palmieri, Institüt für Populationsgenetik, Veterinärmedizinische Universität Wien
Hints for running the scripts:

All the PERL scripts require BioPerl and the package Array::PAT from Brian Shade that can be downloaded at http://search.cpan.org/~bshade/Array-PAT-2.0.0/PAT.pm

1) Download the cDNA database and the genome of the organism of choice
2) Run longest_isoform.pl to get the longest transcript from the cDNA database
3) Run find_overlapping.pl to get the name of the transcripts that overlap each other and remove them from the transcript database
4) Produce the reads with the script generate_reads.pl from the filtered database of transcripts
5) Run the program of choice for mapping the reads against the filtered database of transcripts or the genome of the chosen organism. The output of each program must be:
	-BLAT			out.psl (default output), out.bls8 (option -out=blast8)
	-SSAHA2			out.cigar (option -output cigar)
	-SeqMap			out.seqmap (default output)
	-MAQ			out.maq (default output)
	-Bowtie			out.bowtie (default output)
	-CLC NGS Cell	out.clc (default output of the program assembly_table)
6) Run the appropriate get_correct.pl script to parse the output with the mapped reads and recover the number of correctly mapped reads
